# Supplementary material for: New Atypical Antipsychotics in the Treatment of Schizophrenia and Depression
Source: Int J Mol Sci. 2022 Sep 13;23(18):10624. doi: 10.3390/ijms231810624 (PMC9500595; doi:10.3390/ijms231810624)
Supplement: Supplementary file 1 [file ijms-23-10624-s001.zip]

Archive with 2 entries (2 files):
- ijms-1863564-supplementary/Figure S1.pdf
- ijms-1863564-supplementary/Figure S2.pdf
